# Supplementary material for: A comparison of freezer‐stored DNA and herbarium tissue samples for chloroplast assembly and genome skimming
Source: Appl Plant Sci. 2023 Jun 5;11(3):e11527. doi: 10.1002/aps3.11527 (PMC10278930; doi:10.1002/aps3.11527)
Supplement: Supplementary file 1 — Appendix S1. Information on the weight of tissue used for DNA and all pre‐ and post‐library quantification. [file APS3-11-e11527-s003.xlsx]

## Sheet: Sheet1
McAssey et al.—Applications in Plant Sciences 2023 11(3)—Data Supplement S1
DOI 10.1002/aps3.11527
Appendix S1. Information on the weight of tissue used for DNA and all pre- and post-library quantification.
Species	Type	Year coll.	Weight of herbarium tissue (g)	Qubit DNA concentration post-library prep (ng/mL)	qPCR (nmol)
A. koa	HAW	1998	0.0389	1.44	6.34189
A. koa	HPDL	1998		2.32	4.66168
C. wahuensis	HAW	2019	0.06	8.52	3.37468
C. wahuensis	HPDL	2019		3	2.08413
C. wahuensis ssp. wahuensis	HPDL	2006		4.16	5.6608
C. menziesii	HPDL	1994		0.892	1.20004
C. arborescens	HPDL	2011		5.28	6.4388
C. fauriei	HAW	2005	0.03	2.36	5.57376
C. fauriei	HPDL	2005		14	4.31661
C. kakeana	HAW	2005	0.01	0.832	1.85859
C. kakeana	HPDL	2005		16.3	14.0942
C. kakeana	HPDL	2012		5.96	6.42584
Cyanea calycina	HPDL	2000		9.46	10.6938
C. spathulata	HAW	1995	0.01	0.66	2.33497
D. nubigena	HAW	2000	0.0126	4.36	9.77752
D. nubigena	HPDL	2000		11.7	9.40444
E. sandwicensis	HAW	1998	0.02	3.84	18.0952
E. sandwicensis	HAW	2004	0.0288	10.2	12.9964
E. sandwicensis	HPDL	2004		7.26	2.06256
P. cookiana	HPDL	2000		14	2.17865
P. cookiana	HPDL	2012		0.26	1.31632
P. latifolia	HPDL	2000		15.1	11.7316
P. hillebrandii	HPDL	2006		11.7	10.0469
S. ellipticum	HAW	2007	0.06	3.8	9.84
S. ellipticum	HAW	1995	0.052	1.47	1.21348
S. ellipticum	HPDL	1995		11.4	18.5957
S. ellipticum	HPDL	2007		3.78	4.54825
S. tomentosa	HAW	1999	0.02	2.5	4.04922
S. tomentosa	HPDL	1999		0.908	3.81087
S. fallax	HPDL	2006		3.26	6.76828
