# Supplementary material for: A comparison of freezer‐stored DNA and herbarium tissue samples for chloroplast assembly and genome skimming
Source: Appl Plant Sci. 2023 Jun 5;11(3):e11527. doi: 10.1002/aps3.11527 (PMC10278930; doi:10.1002/aps3.11527)
Supplement: Supplementary file 2 — Appendix S2. Genome size estimates for the taxa studied. [file APS3-11-e11527-s002.xlsx]

## Sheet: Sheet1
McAssey et al.—Applications in Plant Sciences 2023 11(3)—Data Supplement S2
DOI 10.1002/aps3.11527
Appendix S2. Genome size estimates for the taxa studied.
Species	Type	Year	Prop. nuclear	Kew strategy	Genome Size (pg)
Acacia koa	HAW	1998	0.11	Genus average	0.98
A. koa	HPDL	1998	0.06	Genus average	0.98
Carex wahuensis	HAW	2019	0.87	Genus average	0.44
C. wahuensis	HPDL	2019	0.53	Genus average	0.44
C. wahuensis ssp. wahuensis	HPDL	2006	0.28	Genus average	0.44
Cibotium menziesii	HPDL	1994	n.a.2	Genus average	5.93
Clermontia arborescens	HPDL	2011	0.11	Family average (Campanulaceae)	1.75
Clermontia fauriei	HAW	2005	0.07	Family average (Campanulaceae)	1.75
C. fauriei	HPDL	2005	0.5	Family average (Campanulaceae)	1.75
Clermontia kakeana	HAW	2005	0.05	Family average (Campanulaceae)	1.75
C. kakeana	HPDL	2005	0.26	Family average (Campanulaceae)	1.75
C. kakeana	HPDL	2012	0.11	Family average (Campanulaceae)	1.75
Cyanea calycina	HPDL	2000	0.04	Family average (Campanulaceae)	1.75
C. spathulata	HAW	1995	0.16	Family average (Campanulaceae)	1.75
Deschampsia nubigena	HAW	2000	0.17	Genus average	5.88
D. nubigena	HPDL	2000	0.07	Genus average	5.88
Erythrina sandwicensis	HAW	1998	0.03	Genus average	1.41
E. sandwicensis	HAW	2004	0.11	Genus average	1.41
E. sandwicensis	HPDL	2004	0.23	Genus average	1.41
Peperomia cookiana	HPDL	2000	0.21	Genus average	1.99
P. cookiana	HPDL	2012	0.01	Genus average	1.99
Peperomia latifolia	HPDL	2000	0.35	Genus average	1.99
Pritchardia hillebrandii	HPDL	2006	0.2	Family average (Arecaceae)	2.47
Santalum ellipticum	HAW	1995	0.09	Single species (S. album)	0.29
S. ellipticum	HPDL	1995	0.33	Single species (S. album)	0.29
S. ellipticum	HAW	2007	0.31	Single species (S. album)	0.29
S. ellipticum	HPDL	2007	0.48	Single species (S. album)	0.29
Sesbania tomentosa	HAW	1999	0.12	Single species (S. rostrata)	1.23
S. tomentosa	HPDL	1999	0.01	Single species (S. rostrata)	1.23
Sida fallax	HPDL	2006	0.01	Single species (S. spinosa)	1
