# Supplementary material for: A comparison of freezer‐stored DNA and herbarium tissue samples for chloroplast assembly and genome skimming
Source: Appl Plant Sci. 2023 Jun 5;11(3):e11527. doi: 10.1002/aps3.11527 (PMC10278930; doi:10.1002/aps3.11527)
Supplement: Supplementary file 3 — Appendix S3. DNA deamination results per library. [file APS3-11-e11527-s001.xlsx]

## Sheet: Sheet1
McAssey et al.—Applications in Plant Sciences 2023 11(3)—Data Supplement S3
DOI 10.1002/aps3.11527
Appendix S3. DNA deamination results per library.
Library	Species^	Type	Year	# substitutions	# C to T substitutions	Proportion C to T substitutions*
HPDL_1	A. koa	Herbarium	1998	91	7	0.0769231
HPDL_2	A. koa	HPDL	1998	16	1	0.0625
HPDL_3	C. wahuensis	Herbarium	2019	33	4	0.121212
HPDL_4	C. wahuensis	HPDL	2019	32	2	0.0625
HPDL_8	C. fauriei	HAW	2005	2	0	0
HPDL_9	C. fauriei	HPDL	2005	0	0
HPDL_10	C. kakeana	HAW	2005	1	0	0
HPDL_11	C. kakeana	HPDL	2005	2	0	0
HPDL_15	D. nubigena	HAW	2000	139	22	0.158273
HPDL_16	D. nubigena	HPDL	2000	4	1	0.25
HPDL_18	E. sandwicensis	HAW	2004	0	0
HPDL_19	E. sandwicensis	HPDL	2004	0	0
HPDL_24	S. ellipticum	HAW	2007	5	2	0.4
HPDL_25	S. ellipticum	HAW	1995	15	4	0.266667
HPDL_26	S. ellipticum	HPDL	1995	0	0
HPDL_27	S. ellipticum	HPDL	2007	0	0
HPDL_28	S. tomentosa	HAW	1999	1	0	0
HPDL_29	S. tomentosa	HPDL	1999	26	0	0
^ Deamination was only determined for species that had a paried HPDL/HAW comparison
* Proportions were only calculated for species that had at least one overall substitution
